# Supplementary material for: CD103+ cDC1 Dendritic Cell Vaccine Therapy for Osteosarcoma Lung Metastases
Source: Cancers (Basel). 2024 Sep 24;16(19):3251. doi: 10.3390/cancers16193251 (PMC11482638; doi:10.3390/cancers16193251)
Supplement: Supplementary file 1 [file cancers-16-03251-s001.zip]

Archive with 1 entries (1 files):
- cancers-3165579-supplementary.pdf
